# Supplementary material for: FBA-PRCC. Partial Rank Correlation Coefficient (PRCC) Global Sensitivity Analysis (GSA) in Application to Constraint-Based Models
Source: Biomolecules. 2023 Mar 9;13(3):500. doi: 10.3390/biom13030500 (PMC10046323; doi:10.3390/biom13030500)
Supplement: Supplementary file 1 [file biomolecules-13-00500-s001.zip]

Archive with 4 entries (4 files):
- FBA_PRCC.pdf
- modules_model.xml
- SupplementaryTable1.xlsx
- ~$SigFluxes.xlsx
