# Supplementary material for: FBA-PRCC. Partial Rank Correlation Coefficient (PRCC) Global Sensitivity Analysis (GSA) in Application to Constraint-Based Models
Source: Biomolecules. 2023 Mar 9;13(3):500. doi: 10.3390/biom13030500 (PMC10046323; doi:10.3390/biom13030500)
Supplement: Supplementary file 1 [file biomolecules-13-00500-s001.zip › SupplementaryTable1.xlsx]

## Sheet: Annotation
The table contains flux boundaries for which PRCC value is significant at the level of 1%,
Columns
Name	Description
Flux boundary	Flux boundary name, suffixes _u and _l means upper and lower boundary correspondently
N	Position in the parameter list
PRCC	PRCC value for the parameter
T	t-statistics calculated for the PRCC
p-value	significance of PRCC value
N samples	Number of samples used to calculate PRCC
Network distance	Network distance to the EX_lys__L_e_u reaction
Reaction ID	Reaction ID in the model
Reaction Name	Name of the reaction controlled by the boundary
KEGG ID	KEGG ID for the reaction
EC	Reaction's EC code
Reaction Equation	Reaction equation
Extended Equation	Extended reaction equation, where metabolite ID is replaced by its name.

## Sheet: Fluxes_sig_1%
Flux boundary	N	PRCC	T	p-value	N samples	Network distance	Reaction ID	Reaction Name	KEGG ID	EC	Reaction Equation	Extended Equation
EX_psclys_e_l	118	0.00718447	3.65227	0.000259984	262144	8	EX_psclys_e	Psicoselysine exchange			psclys_e -->	Psicoselysine -->
PRMICI_l	134	0.00513434	2.61004	0.00905366	262144	5	PRMICI	1-(5-phosphoribosyl)-5-[(5-phosphoribosylamino)methylideneamino)imidazole-4-carboxamide isomerase	R04640	5.3.1.16	prfp_c <=> prlp_c	1-(5-Phosphoribosyl)-5-[(5-phosphoribosylamino)methylideneamino]imidazole-4-carboxamide <=> 5-[(5-phospho-1-deoxyribulos-1-ylamino)methylideneamino]-1-(5-phosphoribosyl)imidazole-4-carboxamide
MTHFC_l	175	0.00518846	2.63755	0.00835117	262144	4	MTHFC	Methenyltetrahydrofolate cyclohydrolase	R01655	3.5.4.9|1.5.1.15	h2o_c + methf_c <=> 10fthf_c + h_c	H2O H2O + 5,10-Methenyltetrahydrofolate <=> 10-Formyltetrahydrofolate + H+
ACACtex_l	180	0.00516661	2.62645	0.00862867	262144	6	ACACtex	Acetoacetate transport via diffusion (extracellular to periplasm)			acac_e <=> acac_p	Acetoacetate <=> Acetoacetate
EX_glcr_e_l	186	0.00550562	2.79879	0.00512984	262144	9	EX_glcr_e	D-Glucarate exchange			glcr_e -->	D-Glucarate -->
ACALDtex_l	200	-0.0054513	-2.77117	0.00558586	262144	6	ACALDtex	Acetaldehyde transport via diffusion (extracellular to periplasm)			acald_e <=> acald_p	Acetaldehyde <=> Acetaldehyde
HACD1_l	223	-0.00591432	-3.00656	0.0026425	262144	5	HACD1	3-hydroxyacyl-CoA dehydrogenase (acetoacetyl-CoA)	R01975	1.1.1.35	aacoa_c + h_c + nadh_c <=> 3hbcoa_c + nad_c	Acetoacetyl-CoA + H+ + Nicotinamide adenine dinucleotide - reduced <=> (S)-3-Hydroxybutanoyl-CoA + Nicotinamide adenine dinucleotide
EX_26dap__M_e_l	261	0.0111932	5.69033	1.2693e-08	262144	6	EX_26dap__M_e	Meso-2,6-Diaminoheptanedioate exchange			26dap__M_e -->	Meso-2,6-Diaminoheptanedioate -->
EX_pyr_e_l	262	-0.00535231	-2.72085	0.00651183	262144	7	EX_pyr_e	Pyruvate exchange			pyr_e -->	Pyruvate -->
EX_fe3hox_e_l	366	-0.00594558	-3.02245	0.00250762	262144	7	EX_fe3hox_e	Fe(III)hydroxamate exchange			fe3hox_e -->	Fe(III)hydroxamate -->
NO2t2rpp_l	371	-0.0055854	-2.83935	0.00452097	262144	7	NO2t2rpp	Nitrite transport in via proton symport, reversible (periplasm)			h_p + no2_p <=> h_c + no2_c	H+ + Nitrite <=> H+ + Nitrite
MEOHtex_l	419	0.00511817	2.60182	0.00927355	262144	7	MEOHtex	Methanol transport via diffusion (extracellular to periplasm)			meoh_e <=> meoh_p	Methanol <=> Methanol
EX_akg_e_l	481	0.0080885	4.11187	3.92591e-05	262144	7	EX_akg_e	2-Oxoglutarate exchange			akg_e -->	2-Oxoglutarate -->
LEUt2rpp_l	693	0.00601398	3.05722	0.00223423	262144	4	LEUt2rpp	L-leucine reversible transport via proton symport (periplasm)			h_p + leu__L_p <=> h_c + leu__L_c	H+ + L-Leucine <=> H+ + L-Leucine
EX_dad_2_e_l	733	0.00537771	2.73376	0.00626198	262144	8	EX_dad_2_e	Deoxyadenosine exchange			dad_2_e -->	Deoxyadenosine -->
LYStex_l	840	0.486804	283.298	0	262144	1	LYStex	L-lysine transport via diffusion (extracellular to periplasm)			lys__L_e <=> lys__L_p	L-Lysine <=> L-Lysine
CTBTt2rpp_l	873	-0.00540896	-2.74965	0.00596633	262144	NA	CTBTt2rpp	Cronobetaine outward transport (H+ antiport)			ctbt_p + h_p <=> ctbt_c + h_c	Crotonobetaine + H+ <=> Crotonobetaine + H+
EX_frulys_e_l	892	0.0111951	5.6913	1.2621e-08	262144	7	EX_frulys_e	Fructoselysine exchange			frulys_e -->	Fructoselysine -->
FUSAtex_l	906	-0.00546647	-2.77889	0.00545493	262144	NA	FUSAtex	Fusidic acid transport via diffusion (extracellular to periplasm)			fusa_e <=> fusa_p	Fusidic acid <=> Fusidic acid
EX_gam6p_e_u	1019	0.00530699	2.69781	0.00698019	262144	7	EX_gam6p_e	D-Glucosamine 6-phosphate exchange			gam6p_e -->	D-Glucosamine 6-phosphate -->
EX_3ump_e_u	1052	0.00874269	4.44446	8.8151e-06	262144	9	EX_3ump_e	3'-UMP exchange			3ump_e -->	3 UMP C9H11N2O9P -->
EX_lcts_e_u	1123	-0.00661046	-3.36046	0.000778254	262144	7	EX_lcts_e	Lactose exchange			lcts_e -->	Lactose C12H22O11 -->
EX_lys__L_e_u	1135	0.486768	283.27	0	262144	0	EX_lys__L_e	L-Lysine exchange			lys__L_e -->	L-Lysine -->
EX_rmn_e_u	1259	0.00569782	2.8965	0.00377386	262144	10	EX_rmn_e	L-Rhamnose exchange			rmn_e -->	L-Rhamnose -->
4PCPpp_u	1310	-0.00581823	-2.95771	0.00309963	262144	5	4PCPpp	Tetrapeptide L,D-carboxypeptidase (periplasm)			LalaDgluMdapDala_p + h2o_p --> LalaDgluMdap_p + ala__D_p	L-alanine-D-glutamate-meso-2,6-diaminoheptanedioate-D-alanine + H2O H2O --> L-alanine-D-glutamate-meso-2,6-diaminoheptanedioate + D-Alanine
ACONTa_u	1498	0.00520316	2.64503	0.00816895	262144	5	ACONTa	Aconitase (half-reaction A, Citrate hydro-lyase)	R01325	4.2.1.3	cit_c <=> acon_C_c + h2o_c	Citrate <=> Cis-Aconitate + H2O H2O
ALAGLUE_u	1503	0.006242	3.17314	0.00150816	262144	5	ALAGLUE	L-alanyl-gamma-glutamate epimerase	R10938	5.1.1.20	LalaDglu_c <=> LalaLglu_c	L-alanine-D-glutamate <=> L-alanine-L-glutamate
ADNCYC_u	1530	0.00915444	4.6538	3.26041e-06	262144	NA	ADNCYC	Adenylate cyclase	R00089	4.6.1.1	atp_c --> camp_c + ppi_c	ATP C10H12N5O13P3 --> CAMP C10H11N5O6P + Diphosphate
AGM3PH_u	1570	0.00957847	4.86938	1.12016e-06	262144	6	AGM3PH	N-Acetyl-D-glucosamine(anhydrous)N-Acetylmuramyl-tripeptide beta -1,4-N-acetylglucosaminidase			anhgm3p_c + h2o_c --> acgam_c + anhm3p_c	N-Acetyl-D-glucosamine(anhydrous)N-Acetylmuramyl-tripeptide + H2O H2O --> N-Acetyl-D-glucosamine + 1,6-anhydrous-N-Acetylmuramyl-tripeptide
CBMD_u	1591	0.0171652	8.72709	0	262144	8	CBMD	Carbamate deaminase	R07316	4.2.1.104|3.5.1.110	cbm_c + 2.0 h_c --> co2_c + nh4_c	Carbamate + 2.0 H+ --> CO2 CO2 + Ammonium
ARGDCpp_u	1675	-0.00538402	-2.73697	0.00620122	262144	5	ARGDCpp	Arginine decarboxylase	R00566	4.1.1.19	arg__L_p + h_p --> agm_p + co2_p	L-Arginine + H+ --> Agmatine + CO2 CO2
DAPabcpp_u	1710	0.00945363	4.8059	1.54141e-06	262144	4	DAPabcpp	M-diaminopimelic acid ABC transport (periplasm)			26dap__M_p + atp_c + h2o_c --> 26dap__M_c + adp_c + h_c + pi_c	Meso-2,6-Diaminoheptanedioate + ATP C10H12N5O13P3 + H2O H2O --> Meso-2,6-Diaminoheptanedioate + ADP C10H12N5O10P2 + H+ + Phosphate
CPGNabcpp_u	1741	-0.0052502	-2.66894	0.00760952	262144	5	CPGNabcpp	Coprogen transport via ABC system (periplasm)			atp_c + cpgn_p + h2o_c --> adp_c + cpgn_c + h_c + pi_c	ATP C10H12N5O13P3 + Coprogen + H2O H2O --> ADP C10H12N5O10P2 + Coprogen + H+ + Phosphate
DAPDC_u	1781	0.12003	61.4607	0	262144	3	DAPDC	Diaminopimelate decarboxylase	R00451	4.1.1.20	26dap__M_c + h_c --> co2_c + lys__L_c	Meso-2,6-Diaminoheptanedioate + H+ --> CO2 CO2 + L-Lysine
CFAS180E_u	1926	-0.00517373	-2.63006	0.00853738	262144	4	CFAS180E	Cyclopropane fatty acid synthase (Phosphatidylethanolamine, n-C18:0)		2.1.1.79	2.0 amet_c + pe181_c --> 2.0 ahcys_c + cpe180_c + 2.0 h_c	2.0 S-Adenosyl-L-methionine + Phosphatidylethanolamine (dioctadec-11-enoyl, n-C18:1) --> 2.0 S-Adenosyl-L-homocysteine + Cyclopropane phosphatidylethanolamine (dioctadec-11,12-cyclo-anoyl, n-C18:0 cyclo) + 2.0 H+
FEOXAMabcpp_u	1998	0.00985081	5.00784	5.50806e-07	262144	5	FEOXAMabcpp	Ferroxamine transport via ABC system (periplasm)			atp_c + feoxam_p + h2o_c --> adp_c + feoxam_c + h_c + pi_c	ATP C10H12N5O13P3 + Generic ferrioxamine-Fe-III + H2O H2O --> ADP C10H12N5O10P2 + Generic ferrioxamine-Fe-III + H+ + Phosphate
FRULYSDG_u	2045	0.0497963	25.3451	0	262144	3	FRULYSDG	Fructoselysine phosphate deglycase			frulysp_c + h2o_c <=> g6p_c + lys__L_c	Fructoselysine Phosphate + H2O H2O <=> D-Glucose 6-phosphate + L-Lysine
FRULYSK_u	2057	0.0520345	26.4873	0	262144	4	FRULYSK	Fructoselysine Kinase			atp_c + frulys_c --> adp_c + frulysp_c + h_c	ATP C10H12N5O13P3 + Fructoselysine --> ADP C10H12N5O10P2 + Fructoselysine Phosphate + H+
FRULYSt2pp_u	2058	0.0104045	5.28934	1.22859e-07	262144	5	FRULYSt2pp	Fructoselysine transport via proton symport (periplasm)			frulys_p + h_p --> frulys_c + h_c	Fructoselysine + H+ --> Fructoselysine + H+
GRTT_u	2187	0.00840083	4.27066	1.94967e-05	262144	5	GRTT	Geranyltranstransferase	R02003	2.5.1.10	grdp_c + ipdp_c --> frdp_c + ppi_c	Geranyl diphosphate + Isopentenyl diphosphate --> Farnesyl diphosphate + Diphosphate
LALGP_u	2276	0.00761466	3.87097	0.000108428	262144	4	LALGP	L-alanyl-gamma-L-glutamate peptidase		3.4.13.18	LalaLglu_c + h2o_c --> ala__L_c + glu__L_c	L-alanine-L-glutamate + H2O H2O --> L-Alanine + L-Glutamate
LYSt3pp_u	2287	0.487052	283.487	0	262144	2	LYSt3pp	L-lysine transport out via proton antiport (cytoplasm to periplasm)			h_p + lys__L_c --> h_c + lys__L_p	H+ + L-Lysine --> H+ + L-Lysine
MOHMT_u	2440	0.0129481	6.58265	4.6303e-11	262144	4	MOHMT	3-methyl-2-oxobutanoate hydroxymethyltransferase	R01226	2.1.2.11	3mob_c + h2o_c + mlthf_c --> 2dhp_c + thf_c	3-Methyl-2-oxobutanoate + H2O H2O + 5,10-Methylenetetrahydrofolate --> 2-Dehydropantoate + 5,6,7,8-Tetrahydrofolate
NOVBCNtpp_u	2442	-0.00624483	-3.17458	0.00150071	262144	NA	NOVBCNtpp	Novobiocin transport via TolC system			h_p + novbcn_p --> h_c + novbcn_e	H+ + Novobiocin --> H+ + Novobiocin
HCYSMT2_u	2600	0.0052409	2.66421	0.00771736	262144	4	HCYSMT2	Homocysteine Methyltransferase	R11063	2.1.1.10	hcys__L_c + mmet_c --> h_c + 2.0 met__L_c	L-Homocysteine + S-Methyl-L-methionine --> H+ + 2.0 L-Methionine
PSCLYSt2pp_u	2667	0.00691596	3.51577	0.000438558	262144	6	PSCLYSt2pp	Psicoselysine transport via proton symport (periplasm)			h_p + psclys_p --> h_c + psclys_c	H+ + Psicoselysine --> H+ + Psicoselysine
SELNPS_u	2777	0.0100641	5.11626	3.11877e-07	262144	6	SELNPS	Selenophosphate synthase	R03595	2.7.9.3	atp_c + h2o_c + seln_c --> amp_c + pi_c + selnp_c	ATP C10H12N5O13P3 + H2O H2O + Selenide --> AMP C10H12N5O7P + Phosphate + Selenophosphate
HACD2i_u	3098	-0.0184009	-9.35554	0	262144	5	HACD2i	3-hydroxyacyl-CoA dehydrogenase (3-oxohexanoyl-CoA)	R04748	1.1.1.35|1.1.1.211	3hhcoa_c + nad_c --> 3ohcoa_c + h_c + nadh_c	(S)-3-Hydroxyhexanoyl-CoA + Nicotinamide adenine dinucleotide --> 3-Oxohexanoyl-CoA + H+ + Nicotinamide adenine dinucleotide - reduced
FRULYStex_u	3205	0.00916909	4.66124	3.14466e-06	262144	6	FRULYStex	Fructoselysine transporter via diffusion (extracellular)			frulys_e <=> frulys_p	Fructoselysine <=> Fructoselysine
MDH2_u	3306	0.00720211	3.66124	0.000251045	262144	5	MDH2	Malate dehydrogenase (ubiquinone 8 as acceptor)			mal__L_c + q8_c --> oaa_c + q8h2_c	L-Malate + Ubiquinone-8 --> Oxaloacetate + Ubiquinol-8
26DAHtex_u	3333	0.0101959	5.18327	2.18188e-07	262144	5	26DAHtex	Meso-2,6-Diaminoheptanedioate transport via diffusion (extracellular to periplasm)			26dap__M_e <=> 26dap__M_p	Meso-2,6-Diaminoheptanedioate <=> Meso-2,6-Diaminoheptanedioate
NO3tex_u	3360	-0.0053888	-2.7394	0.00615553	262144	7	NO3tex	Nitrate transport via diffusion (extracellular to periplasm)			no3_e <=> no3_p	Nitrate <=> Nitrate
PSCLYStex_u	3510	0.00744844	3.78647	0.000152835	262144	7	PSCLYStex	Psicoselysine transporter via diffusion (extracellular)			psclys_e <=> psclys_p	Psicoselysine <=> Psicoselysine
LADGMDH_u	3625	0.00680501	3.45936	0.000541546	262144	4	LADGMDH	L-alanyl-gamma-D-glutamyl-meso-diaminopimelate hydrolase			LalaDgluMdap_c + h2o_c --> 26dap__M_c + LalaDglu_c	L-alanine-D-glutamate-meso-2,6-diaminoheptanedioate + H2O H2O --> Meso-2,6-Diaminoheptanedioate + L-alanine-D-glutamate
LPLIPAL2A161_u	3688	0.00586993	2.98399	0.00284543	262144	5	LPLIPAL2A161	Lysophospholipase L2 (2-acylglycerophosphotidate, n-C16:1)			2hdec9eg3p_c + h2o_c --> glyc3p_c + 2.0 h_c + hdcea_c	2-hexadec-9-enoyl-sn-glycerol 3-phosphate + H2O H2O --> Glycerol 3-phosphate + 2.0 H+ + Hexadecenoate (n-C16:1)
